# Supplementary material for: Cytomegalovirus vaccine vector-induced effector memory CD4 + T cells protect cynomolgus macaques from lethal aerosolized heterologous avian influenza challenge
Source: Nat Commun. 2024 Jul 19;15:6007. doi: 10.1038/s41467-024-50345-6 (PMC11272155; doi:10.1038/s41467-024-50345-6)
Supplement: Supplementary file 6 — Source Data [file 41467_2024_50345_MOESM6_ESM.xlsx]

## Sheet: 1B CD4
Figure 1B
% Responding PBMC - Vaccine phase
CD4+ M	dd CyCMV/Flu						FL CyCMV/Flu
Time post-vaccination (days)	PA62	PA63	PA70	PA71	PA72	PA77	PA64	PA65	PA67	PA69	PA73	PA75
0	0	0	0	0	0	0	0	0	0	0	0	0
14	0.563467	0.19469	0.279743	0.22276	0.471098	0.140496	0.284314	0.154734	0.181347	0.141148	0.146893	0.373585
28	0.153179	0.183333	0.229927	0.162291	0.121807	0.16317	0.132075	0.2425	0.153951	0.142119	ND	0.634598
42	0.381271	0.178649	0.234306	0.135714	0.0972763	0.132762	0.168757	0.152838	0.160453	0.182957	0.148728	0.357724
56	0.197368	0.902439	0.743886	0.429194	0.424915	0.806584	0.916484	0.311909	0.853994	0.596939	0.161458	0.247458
77	0.288194	0.1959	0.217042	0.244499	0.237991	0.131839	0.21865	0.172494	0.166338	0.385895	0.119048	0.235248
105	0.283871	0.48613	0.146996	0.200935	0.109879	0.164004	0.173669	0.165747	0.317351	0.153285	0.255319	0.324027
133	0.766404	0.364341	0.875635	0.296146	1.33871	0.390716	0.554054	0.147573	0.208543	0.287879	ND	0.277778
147	0.379977	0.734177	0.585366	0.476543	0.398312	0.506329	0.772989	0.334638	0.346883	0.417789	ND	0.322034
161	0.436275	0.377104	0.421365	0.188139	0.158598	0.236364	1.88037	0.206818	0.189189	0.842466	ND	0.280933
CD4+ NP	dd CyCMV/Flu						FL CyCMV/Flu
Time post-vaccination (days)	PA62	PA63	PA70	PA71	PA72	PA77	PA64	PA65	PA67	PA69	PA73	PA75
0	0	0	0	0	0	0	0	0	0	0	0	0
14	0.501548	0.146018	0.279743	0.271186	0.0809249	0.140496	0.235294	0.251732	0.181347	0.200957	0.126177	0.320755
28	0.395954	0.180952	0.262774	0.22673	0.102161	0.128205	0.162736	0.17	0.175749	0.129199	ND	0.411384
42	0.280936	0.124183	0.184484	0	0.118677	0.156317	0.246105	0.176856	0.17112	0.215539	0.1409	0.357724
56	0.157895	1.28862	0.961277	0.429194	0.459044	1.03292	1.15824	0.387524	0.716253	0.75	0.133681	0.281356
77	0.180556	0.118451	0.248732	0.195599	0.126638	0.172141	0.167203	0.191142	0.157887	0.140716	0.185714	0.231116
105	0.167742	0.307159	0.135785	0.140187	0.319556	0.113702	0.142857	0.134168	0.171405	0.316302	0.191489	0.34121
133	0.766404	0.5	1.25635	0.275862	1.69713	0.274662	0.391892	0.205825	0.344221	0.262626	ND	0.277778
147	0.402602	0.481013	0.720867	0.254321	0.471706	0.316456	0.485632	0.197652	0.509485	0.206486	ND	0.279661
161	0.558824	0.309764	0.599407	0.167689	0.325543	0.363636	0.469325	0.434091	0.297297	0.568493	ND	0.360933
CD4+ PB-1	dd CyCMV/Flu						FL CyCMV/Flu
Time post-vaccination (days)	PA62	PA63	PA70	PA71	PA72	PA77	PA64	PA65	PA67	PA69	PA73	PA75
0	0	0	0	0	0	0	0	0	0	0	0	0
14	0.625387	0.216814	0.241158	0.22276	0.0867052	0.119835	0.210784	0.157044	0.178756	0.165072	0.143126	0.335849
28	0.156069	0.264286	0.248175	0.124105	0.113949	0.438228	0.129717	0.3175	0.202997	0.160207	ND	0.268527
42	0.347826	0.111111	0.202278	0.166667	0.107004	0.147752	0.235055	0.172489	0.13912	0.16792	0.254403	0.398374
56	0.171053	0.902439	0.988451	0.45098	0.578498	0.888889	1.26813	0.482042	0.330579	0.622449	0.178819	0.213559
77	0.277778	0.116173	0.21	0.171149	0.113537	0.184736	0.318328	0.149184	0.26493	0.190303	0.121429	0.38814
105	0.2	0.217673	0.135785	0.128505	0.279234	0.135835	0.159664	0.121537	0.238973	0.180049	0.195745	0.265608
133	0.818898	1.31395	1.33249	0.458418	1.55376	0.777563	0.635135	0.302913	0.494975	0.439394	ND	0.347222
147	0.447851	1.2827	0.720867	0.723457	0.361615	0.56962	0.715517	0.158513	0.346883	0.319509	ND	0.70339
161	0.632353	0.747475	0.510386	0.535787	0.175292	0.327273	0.653374	0.206818	0.297297	0.477169	ND	0.356489
CD4+ TOTAL (M + NP + PB-1)	dd CyCMV/Flu						FL CyCMV/Flu
Time post-vaccination (days)	PA62	PA63	PA70	PA71	PA72	PA77	PA64	PA65	PA67	PA69	PA73	PA75
0	0	0	0	0	0	0	0	0	0	0	0	0
14	1.69	0.558	0.801	0.717	0.639	0.401	0.73	0.564	0.541	0.507	0.416	1.03
28	0.705	0.629	0.741	0.513	0.338	0.73	0.425	0.73	0.533	0.432	ND	1.315
42	1.01	0.414	0.621	0.302	0.323	0.437	0.65	0.502	0.471	0.566	0.544	1.114
56	0.526	3.093	2.694	1.309	1.462	2.728	3.343	1.181	1.901	1.969	0.474	0.742
77	0.747	0.431	0.676	0.611	0.478	0.489	0.704	0.513	0.589	0.717	0.426	0.855
105	0.652	1.011	0.419	0.47	0.709	0.414	0.476	0.421	0.728	0.65	0.643	0.931
133	2.352	2.178	3.464	1.03	4.59	1.443	1.581	0.656	1.048	0.99	ND	0.903
147	1.23	2.498	2.027	1.454	1.232	1.392	1.974	0.691	1.203	0.944	ND	1.305
161	1.627	1.434	1.531	0.892	0.659	0.927	3.003	0.848	0.784	1.888	ND	0.998

## Sheet: 1B CD8
Figure 1B
% Responding PBMC - Vaccine phase
CD8+ M	dd CyCMV/Flu						FL CyCMV/Flu
Time post-vaccination (days)	PA62	PA63	PA70	PA71	PA72	PA77	PA64	PA65	PA67	PA69	PA73	PA75
0	0	0	0	0	0	0	0	0	0	0	0	0
14	0.830343	0.97006	1.02045	3.98267	1.07249	0.480926	1.19244	0.203103	0.954128	0.329593	0.528977	0.560942
28	0.109268	0.781022	0.959007	0.808846	0.0938283	0.220525	0.71648	0.229376	0.530536	0	ND	0.175227
42	0.878217	1.1461	0.412427	2.71524	0.555804	0.633282	1.23629	0.163816	0.732718	0.419218	0.811282	0.748109
56	0.206506	1.72552	0.899123	0.0866774	0.268908	1.1257	0.141732	0.524968	1.08333	0.471429	0.0843607	0.765172
77	0.0882092	0.705782	0.733509	2.91789	0.414758	0.352201	1.15531	0.113256	0.40501	0.25896	0.313764	0.594091
105	0.209466	0.898402	0.709028	2.01087	0.369236	0.357143	0.604401	0.207668	0.570342	0.324232	0.199515	0.409556
133	1.16935	1.59798	1.40709	2.98162	0.997904	0.548009	2.38393	0.164918	0.604607	0.835897	ND	0.358004
147	0.28852	1.39474	1.61374	4.6	0.71123	0.479388	1.07299	0.22291	0.294212	0.813688	ND	0.20082
161	1.13102	1.56471	1.45173	3.34559	0.769556	0.290771	1.75147	0.290837	0.770221	0.775236	ND	0.250329
CD8+ NP	dd CyCMV/Flu						FL CyCMV/Flu
Time post-vaccination (days)	PA62	PA63	PA70	PA71	PA72	PA77	PA64	PA65	PA67	PA69	PA73	PA75
0	0	0	0	0	0	0	0	0	0	0	0	0
14	0.814029	0.98503	1.10225	3.80936	0.987207	0.56267	1.03896	0.188999	0.93578	0.329593	0.430333	0.536787
28	0.114594	0.751825	1.0052	0.760065	0.0706265	0.220525	0.487764	0.214987	0.473065	0.0845491	ND	0.253776
42	1.05338	1.0974	0.755435	3.3932	0.823661	0.725732	1.4591	0.111955	0.79357	0.35662	1.09974	0.670389
56	0.135785	1.40449	1.25	0.247191	0.258403	0.916201	0.175478	0.473752	1.58333	1.34444	0.148964	0.131926
77	0.0993027	0.739796	0.78628	3.00211	0.452926	0.382141	1.08672	0.133189	0.38456	0.25896	0.313764	0.25938
105	0.209466	0.765266	0.488844	1.97464	0.401083	0.343407	0.517821	0.175719	0.361217	0.358362	ND	0.286689
133	3.29301	1.64121	1.94764	2.951	1.53249	0.512881	2.20536	0.164918	0.777351	0.835897	ND	0.400923
147	1.97761	1.28947	1.83745	4.97113	1.2139	0.467609	1.17518	0.160991	0.326367	0.680608	ND	0.180328
161	2.49465	1.41765	1.57923	3.19853	0.959831	0.467762	1.65768	0.304117	0.770221	0.627187	ND	0.229795
CD8+ PB-1	dd CyCMV/Flu						FL CyCMV/Flu
Time post-vaccination (days)	PA62	PA63	PA70	PA71	PA72	PA77	PA64	PA65	PA67	PA69	PA73	PA75
0	0	0	0	0	0	0	0	0	0	0	0	0
14	0.814029	0.91018	0.897751	3.56672	0.976546	0.63079	0.991736	0.25952	0.825688	0.343619	0.504316	0.536787
28	0.17984	0.737226	1.18995	0.646244	0.159954	0.265502	0.614828	0.243764	0.664636	0.136079	ND	0.181269
42	1.10115	1.06494	0.702665	3.18605	0.600446	0.710324	1.43288	0.117274	0.732718	0.403568	0.875385	0.774016
56	0.206506	1.74157	0.921053	0.311396	0.37395	1.0838	0.32171	0.358515	1.375	1.04286	0.0924361	0.237467
77	0.0977179	0.909864	0.575198	3.33895	0.440204	0.412081	1.25133	0.108272	0.42546	0.291964	0.344868	0.275909
105	0.255198	0.646923	0.727376	1.97464	0.35862	0.288462	0.503391	0.207668	0.570342	0.221843	0.173396	0.259386
133	1.70699	1.52594	1.50845	3.2879	1.22851	0.700234	2.99617	0.434783	0.758157	1.19487	ND	0.851567
147	0.751898	0.991228	1.34528	5.4866	1.23529	0.62073	1.81752	0.470588	0.503215	0.794677	ND	0.77459
161	1.54545	1.32941	1.43352	3.90441	0.970402	0.404551	2.56038	0.556441	1.04596	0.734859	ND	1.17435
CD8+ TOTAL (M + NP + PB-1)	dd CyCMV/Flu						FL CyCMV/Flu
Time post-vaccination (days)	PA62	PA63	PA70	PA71	PA72	PA77	PA64	PA65	PA67	PA69	PA73	PA75
0	0	0	0	0	0	0	0	0	0	0	0	0
14	2.458	2.865	3.02	11.359	3.036	1.674	3.223	0.652	2.716	1.003	1.464	1.635
28	0.404	2.27	3.154	2.215	0.324	0.707	1.819	0.688	1.668	0.221	ND	0.61
42	3.033	3.308	1.871	9.294	1.98	2.069	4.128	0.393	2.259	1.179	2.786	2.193
56	0.549	4.872	3.07	0.645	0.901	3.126	0.639	1.357	4.042	2.859	0.326	1.135
77	0.285	2.355	2.095	9.259	1.308	1.146	3.493	0.355	1.215	0.81	0.972	1.129
105	0.674	2.311	1.925	5.96	1.129	0.989	1.626	0.591	1.502	0.904	0.496	0.956
133	6.169	4.765	4.863	9.221	3.759	1.761	7.585	0.765	2.14	2.867	ND	1.61
147	3.018	3.675	4.796	15.058	3.16	1.568	4.066	0.854	1.124	2.289	ND	1.156
161	5.171	4.312	4.464	10.449	2.7	1.163	5.97	1.151	2.586	2.137	ND	1.654

## Sheet: 1C PBMC
Figure 1C
% Responding PBMC - Vaccine phase (challenge baseline)
PBMC (Day 161)		CD4+				CD8+
Group	Animal	Total	M	NP	PB-1	Total	M	NP	PB-1
dd CyCMV/Flu	PA62	1.627	0.436	0.559	0.632	5.171	1.131	2.495	1.545
	PA63	1.434	0.377	0.31	0.747	4.312	1.565	1.418	1.329
	PA70	1.531	0.421	0.599	0.51	4.464	1.452	1.579	1.434
	PA71	0.892	0.188	0.168	0.536	10.449	3.346	3.199	3.904
	PA72	0.659	0.159	0.326	0.175	2.7	0.77	0.96	0.97
	PA77	0.927	0.236	0.364	0.327	1.163	0.291	0.468	0.405
FL CyCMV/Flu	PA64	3.003	1.88	0.469	0.653	5.97	1.751	1.658	2.56
	PA65	0.848	0.207	0.434	0.207	1.151	0.291	0.304	0.556
	PA67	0.784	0.189	0.297	0.297	2.586	0.77	0.77	1.046
	PA69	1.888	0.842	0.568	0.477	2.137	0.775	0.627	0.735
	PA75	0.998	0.281	0.361	0.356	1.654	0.25	0.23	1.174

## Sheet: 1C BAL
Figure 1C
% Responding BAL - Vaccine phase (challenge baseline)
BAL (Day 133)		CD4+				CD8+
Group	Animal	Total	M	NP	PB-1	Total	M	NP	PB-1
dd CyCMV/Flu	PA62	7.83	2.48	2.31	3.04	20.6	7	7.5	6.1
	PA63	8.69	2.53	2.52	3.64	3.38	1.52	0.71	1.15
	PA70	6.97	2.34	2.45	2.18	6.2	2.17	1.99	2.04
	PA71	3.866	1.352	1.002	1.512	1.48	0.37	0.52	0.59
	PA72	2.83	1.4	0.66	0.77	2.11	0.77	0.8	0.54
	PA77	10.32	2.86	4.12	3.34	13.14	3.72	4.59	4.83
FL CyCMV/Flu	PA64	5.25	1.39	1.98	1.88	11.21	3.58	3.78	3.85
	PA65	4.3	1.73	1.29	1.28	14.93	5.06	4.35	5.52
	PA67	5.66	1.44	2.26	1.96	7.45	2.65	1.12	3.68
	PA69	6.6	2.57	1.75	2.28	32.48	10.76	10.16	11.56
	PA75	5.36	1.94	1.4	2.02	13.1	4	4.55	4.55

## Sheet: 1D CD4
Figure 1D
Functional Phenotype
CD4+ PBMC		% of NP Responding CD4+ T cells
Group	Animal	Central memory CD28+/CCR7+	Transitional memory CD28+/CCR7-	Effector memory CD28-/CCR7-
dd CyCMV/Flu	PA62	17.6	27.8	55.6
	PA63	4.29	24.5	72.4
	PA70	7.85	22.7	66.8
	PA71	7.21	14.9	77.6
	PA72	6.36	8.91	83.2
	PA77	6.04	11.4	81.6
FL CyCMV/Flu	PA64	4.83	17.5	76.2
	PA65	19.3	28.3	53.8
	PA67	7.69	35.4	55.4
	PA69	5.73	11.2	81.2
	PA73	15.5	19.8	62
	PA75	18.2	39.7	45.5

## Sheet: 1D CD8
Figure 1D
Functional Phenotype
CD8+ PBMC		% of NP Responding CD8+ T cells
Group	Animal	Central memory CD28+/CCR7+	Transitional memory CD28+/CCR7-	Effector memory CD28-/CCR7-
dd CyCMV/Flu	PA62	2.22	16.4	81.4
	PA63	1.68	7.92	90.4
	PA70	2.61	1.53	90.6
	PA71	4.34	9.29	85.9
	PA72	1.77	4.32	92.7
	PA77	1.34	6.53	92.4
FL CyCMV/Flu	PA64	0.51	6.13	92.9
	PA65	6.07	9.1	84.7
	PA67	7.07	17.7	74.9
	PA69	4.43	11.8	82.6
	PA73	2.42	7.27	82.4
	PA75	2.18	3.97	93.5

## Sheet: 1F
Figure 1F
Inactivated flu variants
PBMC		CD4+								CD8+
Group	Animal	H5N1	H5N2	H7N7	H9N2	H1N1	H7N9	H5N6	H3N2	H5N1	H5N2	H7N7	H9N2	H1N1	H7N9	H5N6	H3N2
dd CyCMV/Flu	A1	0.42	0.46	0.43	0.75	0.37	0.44	0.3	0.87	2.41	0.53	2.6	0.61	0.81	0.94	0.59	2.08
	A2	1.17	0.78	0.64	0.39	0.51	0.89	0.38	0.46	1.14	1.16	0.88	0.85	0.86	0.98	1.04	0.84
	A3	0.42	0.29	0.23	0.42	0.29	0.16	0.13	0.18	0.47	0.5	0.43	0.15	0.33	0.5	0.34	0.44
	A4	0.41	0.59	0.68	0.17	0.65	0.48	0.18	ND	1.24	1.16	1.08	0.96	0.98	0.85	1.13	ND
	A5	2.26	2.96	2.13	1.22	ND	ND	ND	ND	1.33	0.88	1.52	0.85	ND	ND	ND	ND
	A6	0.66	0.92	0.42	0.25	0.39	0.68	0.21	0.23	1.08	0.48	0.77	0.36	0.86	0.79	0.35	0.47
FL CyCMV/Flu	B1	0.34	0.4	0.25	0.18	0.2	0.53	0.24	0.32	1.45	0.73	0.89	0.75	1.58	1.78	0.65	0.72
	B2	0.14	0.19	0.11	0.09	0.18	0.17	0.07	0.11	0.35	0.26	0.2	0.16	0.38	0.39	0.11	0.14
	B3	0.27	0.27	0.25	0.14	0.18	0.36	0.18	0.2	0.49	0.36	0.49	0.44	0.62	0.68	0.44	0.34
	B4	0.45	0.38	0.23	0.12	0.21	0.42	0.15	0.24	0.6	0.37	0.46	0.26	0.53	0.48	0.26	0.36
	B5	0.8	0.81	0.66	0.41	0.29	0.94	0.48	0.79	1.19	0.49	0.75	0.37	0.9	1.09	0.4	0.61
	B6	0.13	0.1	0.18	0.11	0.16	0.17	0.15	0.11	0.66	0.12	0.18	0.07	0.67	0.6	0.07	0.13

## Sheet: 2A
Figure 2A
Viral titer - Inoculum Log10 pfu/mL
Unvaccinated	dd CyCMV/flu	FL CyCMV/flu
406250	489779	184167
144544	118691	121978
371535	178125	184553
121875	181970	228750
425692	61754.2	418655
317910	311866

## Sheet: 2B
Figure 2B
Viral titer - BAL
	Viral titer (Log10 pfu/mL)
	dd CyCMV/flu						FL CyCMV/flu					Unvaccinated
Time post infection (days)	PA70	PA71	PA72	PA77	PA63	PA62	PA65	PA64	PA75	PA69	PA67	PA68	PA66	PA74	PA79	PA76	PA78
2	274000	1150000	41300	320000	123000	31800	198000	48600	809000	284000	4250000	19800	2940000	963000	1450000	1230000	313000
4	28000	1680000	-	6000	1340	6710	28400	8000	2300000	175000	625000	-	120000	-	153000	30000	176000
7	8500	-	-	1	166	4500	-	1	-	200	-	-	-	-	231000	-	-
11	98.8	-	-	1	1	1	-	1	-	1	-	-	-	-	-	-	-
15	1	-	-	1	1	1	-	1	-	1	-	-	-	-	-	-	-

## Sheet: 2C
Figure 2C
Thoracic radiographic score
	Thoracic radiographic score (pulmonary infiltrates)
	dd CyCMV/flu						FL CyCMV/flu					Unvaccinated
Time post infection (days)	PA70	PA71	PA72	PA77	PA63	PA62	PA65	PA64	PA75	PA69	PA67	PA68	PA66	PA74	PA79	PA76	PA78
-3	1	1	2	3	0	2	0	2	0	1	3	0	1	0	0	0	0
2	10	5	3	1	9	7	7	4	8	2	7	2	11	6	8	4	5
4	-	9	10	6	16	9	10	12	-	8	14	6	-	-	11	11	-
7	-	8	11	11	-	9	5	-	-	12	-	-	-	-	14	13	-
11	-	3	8	6	-	4	2	-	-	6	-	-	-	-	-	-	-
15	-	1	5	4	-	1	0	-	-	4	-	-	-	-	-	-	-

[truncated: 3 more sheets: 2D, 2E, 3C and D]
